# Supplementary material for: Facile Construction of a Solely-DNA-Based System for Targeted Delivery of Nucleic Acids
Source: Nanomaterials (Basel). 2021 Jul 30;11(8):1967. doi: 10.3390/nano11081967 (PMC8398070; doi:10.3390/nano11081967)
Supplement: Supplementary file 1 [file nanomaterials-11-01967-s001.zip]

Archive with 1 entries (1 files):
- nanomaterials-1270717-supplementary.pdf
